# Supplementary material for: Effect of Cross-Linking Cations on In Vitro Biocompatibility of Apple Pectin Gel Beads
Source: Int J Mol Sci. 2022 Nov 26;23(23):14789. doi: 10.3390/ijms232314789 (PMC9741146; doi:10.3390/ijms232314789)
Supplement: Supplementary file 1 [file ijms-23-14789-s001.zip]

Archive with 1 entries (1 files):
- ijms-2031916-supplementary.pdf
